# Supplementary material for: Association between Antibiotic Consumption and Resistance in Mink Production
Source: Antibiotics (Basel). 2022 Jul 9;11(7):927. doi: 10.3390/antibiotics11070927 (PMC9311663; doi:10.3390/antibiotics11070927)
Supplement: Supplementary file 1 [file antibiotics-11-00927-s001.zip]

Archive with 1 entries (1 files):
- antibiotics-1796710-supplementary.pdf
